# Supplementary material for: Ketoconazole- and Metyrapone-Induced Reductions on Urinary Steroid Metabolites Alter the Urinary Free Cortisol Immunoassay Reliability in Cushing Syndrome
Source: Front Endocrinol (Lausanne). 2022 Feb 23;13:833644. doi: 10.3389/fendo.2022.833644 (PMC8905543; doi:10.3389/fendo.2022.833644)
Supplement: Supplementary file 5 [file Table_1.xlsx]

## Sheet: Table S1
Table S1	Parameters to determine suitability of urine samples for cortisol assessments
	Parameter
	24h urine volume	???
	Creatinine excretion rate 24h	800 - 1600 mg/day
	Creatinine clearence	70 - 135 ml/min
	Glomerular filter rate (CKDEPI)	≥60 ml/min
